# Supplementary material for: Comparative mitogenomic analyses and gene rearrangements reject the alleged polyphyly of a bivalve genus
Source: PeerJ. 2022 Sep 26;10:e13953. doi: 10.7717/peerj.13953 (PMC9521344; doi:10.7717/peerj.13953)
Supplement: Supplemental Information 8 [file peerj-10-13953-s008.fa]

>Perna_E2 [organism=Perna perna]
ATGTTAATAGATGTTTTTTCCATGTTTGATGATTATAATTTTAATACTTTTGAAAAAAGGTGGTATTTTGTGTGGGGGTATTCTTTATTATTTCCTCTTTTTATTGTTTCATCTAGTGTGTGAGTAAAATTAAGGTCAATTAAGTTAATATATTTTTCGTTTTTACAGAAGTGTATGAAGTTAATTAACGAGAGGGGAAGAGGGTTATACTTGTCTGGATTTCCACTATTAGTAGGTAGTTTATTTTCTATTATACTAAGAGTAAATGTATCTAACAGCATTCCTTATTTTTTTAGGGTAAGAGCACATTTTTCATTTGGGTTTACCTTTGCTTCGGTGGTGTGATTATGTCTGATTACATCTAGAATTTTTACTAGCTTTATTCAAAATATAGCTCTTCTAGTTCCGAGTGGATGCCCGGAAGGTTTAGCACCTTTTATAGTGTTGCTAGAAATTATCACTAATTTGCTTCGTCCTATTACGTTGATCATTCGGTTGGCTATAAATATAGCTACTGGTAAAGTAATTATACTCTTACTTGGCAATGCGGCTTTAAATCTAGCTTTTTCTTTTAGGATTGCGAGATCTTGTGGGTTTGTGGTGGTTAGAGTGTTGGGGTTTGCAATTTTTTCTCTGGAAGTGGCGGTAAGGTTTATTCAAAGATACATTTTTTGTACTCTTTTATGTCTTTACGCTGACGAGCATAGAAAATAATTTTTGAGATAGCTGCGTAGATAAATTTAACTTTATTTAAATATTAATTCAAAAAAATGTCTGAAAAACTTCTTCCTTTTCGTAAGCGTCATTGATTTTTAAAGATTCTAAATAACAGGCTTTATGACCTCCCTTGTCCTGTAAATTTGAATGCTTTTTGGAGATTTGGATCCATATTAGGTTTGTGCATTGTAATTCAAATGGTTAGGGGAATTTTGTTATCTCTACACTTTATTCCGCATGAGAGGATAGCATTCGATTCAGTGTACCATATTATACGGGATGTGAACAAGGGATGGTTTCTTCGTAACATGCATGTTGGTGGATGTTCAATATTTTTTATTTGTCTTTACGTTCACATTGGTCGTGGTATTTACTATGGGTCTTATATAAGACGACATGTGTGGTTTGTGGGAGTAACTCTGTTTTTAATAGTAATAGGGGAAGCTTTTCTAGGGTATAGGTTACCTTGGGGTCAAATATCTTTCTGGGGAGTAACAGTAATTTCTAATTTGTTTACGGTAATTCCTTATGTGTCGCAAAACTTATTATTCACCCTTTGGGGGCATTGAAGAGTGAGGGGGTATACTTTACAACGTTTCTTCATTTTTCATTTTTTACTTCCATTTGTAATTATTGTGTTTTCTACTCTACACATATTTTTTCTTCACGAAAACGGAAGAAATAACCCTTTAGGAGTTAATAGGGATTCTATATGTATTCCTTTTCATCCTTTTTATACAGTAAAAGACATTTTTGGTTTTGTTTGTTTTGGGTGAGTATTAATATATCTGGTGTGTGTTAATCCTGAGTTAGTAGTTAATAAAATTAACTATCATCCGGCTGACCCATATCACACTCCTCTTCAGGTAGAGCCAGAGTGGTATTTTCTATTTGCCTATGCAATGCTTCGATCTATTCCTCATAAGTTAGGGGGAGTTTTAGCTCTGTTAGCGTCTGTGTTAGGTTTATATTTATATCCTTTCATTCACACAGGAAAATTCCGGAGCTTAGCATTTTACCCAGTTAGTCAAATACTTTTTTGATGTTTTGTAGTTAATTTCTTGAGACTTATTTGAGTTGGGCAAATACCCGTTCGTGAGCCTTATATCACAATAGGACAAGTTTATACAGGAGTGTATTTTTCTACGTTAATTCTTCCTCCATTATTAACAGGATTGTGAGATAAGTTAATTTTCTATAACTAGTAAGTGTCATTATTTGAGGCCTTATTTTTTGGTGATGTATTACAATCAGAGTTTGGTTCTGAGATTGTAAAGTATTATGGTTATGTAATAATAGTGCTGTTACTCGTAATTATTGTTGTCTTATATATAGGGACTATAATTATAAATCATAGGTATTCCTATCGAAATTTCAAAAATCGGCAGATATTAGAGTATGTGTGGACTGCTATACCTACTTTTTTGTTAGCGATGCTTTGATGCCCATCTATTTTAAATCTTTATCGAATAGAGGATTTAAAAGATCCTGTTTGAAGGTTTAAAGCTGTGGGTAAACAATGATATTGGACTTATGAAGTAAATTTAAAAGACGGAGAAACTATAGTGATTGATTCTTACATAGATCGGGATTCAGGCGTTGAGTTAGAGTCTGGTTATCGTCTCTTAGATGTCGATTGGCGTTTGGTAGCTCCTGCTGATGCACAAATTTCTTGTTATGTGACAAGAAGTGATGTCATTCATTCTTTTGCCCTTCCTGGCGCATTGCTAAAAGCCGATGCTATTCCTGGCCGAATTAATGTTCTCCCTATAAAGATTAGCCAAAGTTGTATTTTGTATGGGCAATGCTCAGAAATTTGCGGGATCAATCATAGGTTTATGCCTATTGTTATTGAGTTTGTTCCGGTAGATGTTTTTATAAAATTTTATGGGTACAATTAAATCTTAGCTATAAGGCATTTTGATTTCGGCTCAAAAAGAATGACTCGTCATAAGATTTATTGGGCGTTACCTTAAAATCCTACTGAGTAGGAGATAGCATTTATAGTTATTAAAACCTTGTGTTTAAGGGTATGTTTAAGAGATTCTCGTTAATAATGGCGTTTGCTTACAGATCTTCAGCTTCTAGGACATCTATTGCATGTGGCTTTTTCCTAAATGAAGAGACGTGGCACTTACTTCCTTTTATTCTTCCTTGTGCGCCATTTGGTGATATTTATTATCTTAGAATTTGGCTTGAACTAGGATAGTGTTAAAAAAATACAGGTTAACTTAGTTATTTAGTTTAATTATTTTATATAATGAAATTTTAGGTAAAGTGATCTAAATTTAGGATACAGGGTTCATGCCCCTGCAGTGCTTATATGCCTTTACTTACCCCAGCTAAAAAAGCTTTTAAGAAGCGGTGGTCTTGTAAGCCACAGATACCTCAGGTTTTTGGCTCAGTAGTAATAAGGTTATAAATGTTTTTATTGTATTTTAAGTAATATAGGTTATTATAGTGTTTGAGTGGTGTAAGGCACATAAAGTTTTCATCTTTAAAGTGGGTAGTTTGTACTCCTTAAATTATTTAAACTGAATTATTGATAAAGCCTAAGTGTGGATAGTTAGAGGGGAAAATTTAGCAAAAAATAAATTCAGCTGATTATTCTGAAAGCTGGTTAAATGTAATATATGGTACAAAAGGTCACTCCGGTAAAATAGAACTAGGTAAAAGGCAAAAATAGAAAGCCCGGGCTTATTTCAATTTATTAGTTTTTTTGGCTTATTATGATAAACTTGAAAATGGAGAACCTTTTTTGGAAGCCGAAATTTTGTAAACAGATTCATATTAATATAGAATTGCAAGGAATTCGCATGTTGAGGGTAACTTTGAAGCTAAAAAAACCCAAGTGTGTCTCTTTTAATATAGAGGTATGAATACAAACCCTGTAAATTTTTGAAAACAACCTTAAATAAAAATTTGGAAAAACCCAAAAACAAGAATAAGAGATTAAGTAGAAAGTAAGTATGAGGATTTATGACGGTATAATATAGGTGGCTGAGGGGGGGGGGTAATTTCGAAAGTACTAAATAAGAGTTATATGTTTTGGGATGTAATTTATAAATTGACTGGAAATTACTGTATCATACTTTTCTAGTAATGAGAGTATTGACGTTTTGAGTAGAAAAATTTGCTATGTGAAGTATGTCAATGATTGGGCGGAAGCAAGCTGTGTGTAGGATAGATAAGTATTATAGTTTAAGAATAGTATAAAGTGTACACAAAGTTTTGGTCTTTGAGGTGAAGGTAATACCTTCTTTTTGAAAGTATGAATGAAAGAGTATAATCGTAGTAGGGCTGCTAACTTTACTATAAATGTGGCTTGCATTTTCTTTCATTTTTGCCTTTAAACAAAATAGTTAAAACTAATAATATTAGATTGTCATTCTGAAGTTACCTTAAGAGGTTTTTGTTTATGGCAAAAGTTCTTTTTATAATTCTGTATTTTGTTAGAATTATTCTTCCTTTCGTTTGCGTATTGGTAAGAGTAGCTTTTTACACTCTGCTAGAGCGAAAAGTGTTAGGTTATATTATGATCCGAAAAGGGCCTAATAAGGTTGGATACGCTGGAATTATACAGCCTTTTAGGGATGCTGGGAAACTTTTTAACAAAGAATACGTAAAGCCTGGCTATGCCAATTTATTGCCTTTTCTTTTGTGTCCGGCTATTATTTTGGTAACGAGTCTGCTTTTGTGGTTATTATACCCTTATGATTTTACCTCTGTAATATTAACTTGTGGTTTGATGCAGTTTTTAGTTACCTCTGGCATGCATGTGTATGGGGTAATAGTGGCTGGTTGATCTTCTAATTCTAAATATTCCTTGTTAGGGGCAGTGCGAGGGGTAGCTCAGAGAATTTCATATGAAGTACCGATGACTTTTGTTATTTTGATTGTAGCGTATTCCTTAAGAAGATTGTGGATTCAAGAAGTTAAGAATGTCCAGGAAGGTATTTTTTCTATAGCTTTTATAGGGCTATTAAGAAGTGGGGTGTGGTTAACGTGTATGTTAGCTGAGACTAATCCTGCTCCATTCGATTTTGTAGAAGGGGAGTCTGAGTTGGTTTCTGGTTTTAATGTAGAGTACAGAAGGGGAGGATTCGCAATAATTTTTATGGCTGAATATGGTGCTATATTATTCCATAGAGTATTTTTTGTAACTCTTTTTTTGGGAGGGGGTGAGTTACTAGTGAGAGTGAGGACTATAATTTGGGTGCTATTTTTTATCTGAATTCGTGGAACTGTCCCACGAATTCGGTATGACCAGTTGATGGGGTTGTGTTGAAAAGTGTTGCTTAGAGTAATACTAAGGATAAGTGCATTAATTTTAGTTGTAAGATTTTTCTTTTAAGAGTTAAAGATAGTTTAAATAGAACGGTAACTTTGGGAGTTTCAAGTGCCTTTGGGATCTTTAAAGGGATAAAGCTTCATATAGATTCTAAAAATTTTCTTTTCTAGTAATAATGCTGATTCCTTATGAGAACTTTTTATTTAGTGTTGTTTTTGGGGGGTTTAATAGTAGTTTTAACGAAAAAAAATCATTTAATCAGGGTTTTTATTGGGATGGAGTTTATAATGTTGAGAATTCTATATTGTTGTAGTACATTGGTGTTTTATAACGTTAGAATAATTTTTTTAGTAATGTGTTTAGGGGTCTGTGAAGCAAGTGTTTGTCTAGCTCTTTTAGTAATGATGGTGCGGCTTTCAGGGAATGATTTAATTTCTAGCCTTTCTCTGTATTAAGGTGAAGTTTATATGTGAGATGGCTGAATTATAAGCGGTAAATTGTAAATTTATTTATGGGGTTCCCTCTCGTAAAGTAATAGTCATGATTGAATGTGTAACTCTTGTGTTTTTTCTTATTGGACTGAGTTTGATTTTGATAGTAATTACAGTTTTGTTATCTGAAAAGTCTTCTGAAAGCCGTGAAAAGTCATCTCCTTATGAGTGTGGGTTTGATCCTATTTTAAGAGCCCGAAGGTCTTTTTCTCTACGATTTTTTCTTCTCGCAGTATTGTTTGTTGTATTTGACGTGGAGTTATCTTTATTAATGCCTGTAGTAACAAGGTTAATAAGCGGGTTTAATTATATTAGGTTCATTAGTTGTTTTTTATTTTTAACTATCTTGTTTTTGGGCATTTTTCATGAGTGGCGGGAAGGGTCTTTAAATTGAGTGGTTTAACGTTGTCGTCGTTTTAGCAAAGTGGCAGATAAATGCAATGAGTTTAAGCCTCATGTATGAAATAAGTTAATTTCCTTTGTAAAGCTTTGTAGTTTAATTAAAAACTTTAAATTGTTAATTTAGGATTGTCTAAAGACCGGGGCTTAGTTAAAAATTAAAAAAGCTGTTTAGCGCAAGATTATTAAGTTGTTTTATCAGAAAGTTTTTTAATTATGCAACTTCTTATGATTTATTGGGCCGTCATCATAATATGTAGAATAGTGATTTTTATTAGCCAGCCTTATTTATTAGGTTTAGTACTAATGCTAACTTCTATATTTATTTGTATAATTGTTGGAGTAAACGTTAGGAGATTTTTAGGGTTTCTTCTGTTTATAAGATATGTAGGGGGTTTGCTGGTTCTTTTTGTTTACGTATTAAGGGTTTTTCCAAATGAAATGTATGATTTTAAGATAAGAAGGTTTTTACTGGTAAGAAGAGGTTTGCTAATATCTTTTCTTTGTTTTTCTTTATTTCCAATTCATAGATTATTTTTAAGAGTGGGGGCTAGAAAATCTCTTTTTCATTATATAGGGTTTATTGGATATTGAGATGTTTTTGTGTTTATGGCTCTTTTTCTTTTGTTTATCATAATATGTGTGTCTTATCTTGTGATAAAAAAACGAATACCGTTGCGTGTGAATAATTAACTTTATAGACCTGGTAGTTAAATAATAATGACAAATTGCAAATTTGTAGTTACTGGTAGTCTAGGTTTAATCAAGAAGGTAATTTAATACAAAATATCTTGTTTCAAACTAGACAATAGATTTTAATCTTCTTCTTGGTGTGGGCAAAGAATTGGCTAAAGCTTTGAAGAAGCGTGAGATTTTTAATCTTAAGATCCCGGGCTAGGGTGGCTAAATTTAACACCTAAGACTTGGTGTCTAAAAGATGATAAAAAGTGCATATATTCGTGTTTTTAAAGGTTTCTCTCAAAAAATGCTAGTAATAGCGGTATTGGGGTATTTATTTGTGCTAATAGGGAGTTTTATAGAGAGTGTTTATTTTCTAGAGTTCATGTTGTGAGACTCAAATAGATTAAGCTTTTCTGTAAATGTACTTTTAGATTCTTTAAGTTTAATATTTCTGGGGACTATTTTAATCATTTCGGGGAGGGTATTGATATATTGTTATTGGTATATAGATGATGAAATCTATTTTTTTCGTTTCATATATCTTGTTTACTTATTTGTAGGGTCAATAATATTTATAATTCTTATTCCTAATCTTGTTACTCTTTTGATTGGTTGAGATGGACTGGGGTTAACTTCTTTCCTACTTGTTGCACACTATCAGAATAATAAATCTCTATCTGGAAGACTATTAACAGCTTTAACTAATCGAGTTGGAGATGGTTTAATTTTGTCTAGAATTTCATTGTGGGCAAAGAATGAAAGAAGCTGGGTAATTTATAATTTTGAGAGTCAATTTGTAAACTTTTATTTTATTTTGAGTTTGGTTTTGGGGGGTATAACTAAAAGAGCACAAATGCCTTTTTGTGCTTGGTTACCAGCAGCTATAGCTGCTCCTACTCCAGTATCTTCTTTAGTTCATTCTTCTACACTAGTGACAGCTGGGGTATATTTGCTGATCCGTTCTTATCCTGTAATTAAAAAAAGCTTATTGTTAATAACTAGTTTAAAGTTCTTGAGGCTGTTTACATTGGTTTTAGCTAGCAGAACAGCAATTTACTGTTTTGACATAAAAAAAATTATTGCTTTGTCAACTTTAAGTCAACTAAGGGTAATAATATTCTCACTGTCTCATGACTTAGTATCGGTTTCTTTTTTTCATTTAGTAATACATGCTTTGTTTAAAGCTCTTTTATTTTTGACAGCTGGTGCAGTTATTCATTCTTTTAAAGGGTGCCAGGACATTCGAAGAATGGGAGGGTGTTGGAGAGTTCTCCCCTGTAGGATAGTGTGTATATTTATTGCTAATTGTTCTTTGTCAGGTTTACCATTTTTAAGAGGGTTTTACTCAAAAGATATAATTTTGGATTTAATGTTCAATAGAAGAGTAAATTTTTGGTCTTTTATGATCATCATACCTGGTCTTATACTCACGAGGTTTTATAGAATGCGGATAGTTTGAATGGTTTGTTTTGGAAGAAATAAAGTTCCAATTAGAACTCTTTGTGTTCAGGAGTCAGTGAAATTACTCATACCTTATTTGCTTCTTGCTTTTGGCGCTGTATTTCTAGGAGGAATTTTAACCCCAATAAATGAGTGTATATTTAGTTATCGAAGCTCATCAGCAGGAGAAATAAGGTTATTGAGAGTTTTGTTTGGGTTTGGGGTTAGGTATATTCTGTTTGCTAGAATTTTAAGAAATTATGGTAAAAAATACAAGACCTTCTTTTCATTTTTGTTTAGAATATGGTTCTTAGAGCTATTAACTCATGGGGTGAAAAAGGGCTTTTTCAAAATAAGAGAAAATATTTTACAGAGATGTGATAAAGGGATACTAGAAACTGTTGGGCCTAAGGGCTTATATGAATTCTGTATGAAATTAAGGTCTTATAATGAAAAACTTCAGTCGGATTATTTTTTAAAAGGAATGCTTTCTTTTTCCTTTTTCTTTATTGGACTTCTTTCTGTGTTCTTTTTTTGTAATTAATTTTTTTTTATAATCATTACGTTAAACTTATATCATACTTGTAAATTCTTTGGTTATTGCAAAATTACGAATTGGGATGTGTTATGTAATGATGTAACATGAAAATTGGAGCAATGTGAATGTTTGATTTGAAATCAATACTAAAAGTAAAAATTACTTCTTGCTTTAAAAACAATACTTTAAGTAAAAGAGTCGATTTGCATTTGATTATTGGGCAGTTGCTCTTGTTTTTTTCGTCTGGCAGAATTAATGCGAATGATTTAGGTTCATTTCATGGAGAATAATCTTCGGCGGAGTTTAATTTAATGAGGGAAGTTTGATTATGGCTTTCTAGTTTATTCTTTAAAGGGTACTTCATAATATTTTTAGATAATTGGTTAATATTTATTAATACGAGATTAGTGGTTATAATTGGAAAACATAATAATATATAGTCCAGTCCTTTATAAGTATGGGGGTAAATATGAATGCCAGCCACCGCGGTCATATTCAATCCATGTTAAATTTGAGCGGATAGATTAGAGTTGGAAACAAAGAAAAAATTATAAAGTGAATAAAAGTGTAACGAGTGTTTATTTTAATATTCTTAAGCTTTCTGTAAAACTTCTTATGTAGCTAGTAACAAAAACCGGGATTGGATACCCCGTTATTATTAGTGTAAATTGGAAATTCTACTTTACTAAACATTAAATTGTCAAAAAGAAATAAATAGGCGGTGTTCGATTTAAAAAATAGGGGAACCTGGGTAATAAAGGATGATCCACCTGAATTATGCCTTTCCTTACTGCTTGTGTATGGTTGTTTCCTCTAAATTGAAAGGTTTAGGGTAAATTCCTTAAAAGCTTAAGAAATAATTCAGATTCTCATGCTGCTGTGGAAGGGTTATTCTGGGTTACATTAGAGCATATTCATTTTTAAAGTCCGACGTAGACAGAAGAAATTTGTTATGAAAGAAGGACTTGTAAGTAAGATAATTATATAAAAGTTGTCTGAATATTTTCGGATGAGTACTAATCGCCCGTCGCTTGCGGAGATGATCTGTGATAAGTCGTAACAAAGTAGCTGTACTGGAAAGTGTAGCTAAACTATAAGTACTGCGTGGGTATGATCCAGTTAGTTTGATGTTCTAAAGATTGAGCTTTTATTAGTTTCTGGTACTTATACTCGTAGTAAAATTTATTATATTCGCCTTCCATGTGAAAGTTCTAGAAATAGTGAGTATAGATAAAATAGTATAAGAAAATTACATCTCATTTACACTGAGAAAATTAAATTTATTTATTTTATTTTACTGTAAAGGATAAAGCAATTTAAGATAGTAAGGATTAATTCCTGTACCTTTTGTATAAGGGTTCCTCAAGAAATAAAACATATGTTTGTACCCCGAAAGAAAAAAAGTTACTTTTTTTCATACATTTAACGTGGCAGAGTTAAATTATAAAACAAGGTGAAAGTGACATGCTATTTGCTTTTTCTGATATCTGGTTGGTTTAAAAAAATATATAGTATTGGCTATTTTTATAGTCTCAGAACTTTTGGGATAAGCTGAAAGTATTTAATTTGAATCTAAATAAAATATAGGACTTTTATAGGCTTTATATTAGTTCATTTTTAGTTTGTCATAAATAAGGTCCTGCGGTAGGAAATAAGAATTATGTTTTCATTGTTTATAATAAACCTATAAGCTTGAGCTTAATAATAATGATAGAAATGAGTAAATGGATAAGATTAAGTGTAGAAATACTAATTAAAATAATGCAATTTTAAGTCCCAGTAATGAACTCGGCAAATTATATTCCTCGACTGTTTAACAAAAACATTTCTCATAGAAATTGATTATGGGTAGGCCCTGCCCGGTGTAGATAGTTAATACCTATTTATTAACGGCGGCATTAACGTGAGTGTCCTAAGGTAGCGCGATAATTTGCCCTTTAATTGGGGGATGGTATGAAAGGGTTAACGTGGGAATTCCTGTGTCACTGGGTTTATTTGAAATTATTTTTAAAGTGAAGAAACTTTAATAAAGCAGAAAGACGACAAGACCCTATGAAGCTTTATTATTTAACCTATGAACGTAGGTTTATATTTTTAATGGGGCATTATAAATAAAATTTTAATATATTTATCTTACTAGATACAACTGTATACATATAAGGTTAGCTACTCTAGGGATAACAGCGAAATTTCTTTTGCTAGAAGTTATTAAAAAAGAAGTTTTCGACCTCGATGTTGGCTTTAGGTAACCATTGGGTGTATCAGCATGCGTGGGTTTGTTCAACCTTTAATTCCTAACGTGATCTGAGTTCAGAACGGCGTGAGCTAGTTCAGTTTCTATCTTCTGTTAAATAAAGGTGGGTTTGGTACGCAAGGAACAATTCATCCAGATAATCTGCATTTTCATTAAGCTTGTAAAGTAGTCTAAGTTAGGGCGAAGGATCTATGCTCCTTAAGTGTTTTTAACCTTTATAATAGGTACAAGTAGCTTAAATAGAGCATCTTATTGAAAATGAGAGAGGTGGTTATTCCCTGTGCCTATAGATTTTAAAAGATAGTTTATCTAGAATGATGGCTTGTGGGGCTATAGGTGATCTTTGATCTCTTTTTATTATGCATCGAAATCCTTTTACTCGATATTATGTGCCTGGGCCTAGACCTTGGCCTTTAGTTGTGGGCGTATGCTGTAATAGTTTATGCGTAAGCTTAGTATTATGAATACACCGAATACAAGCTGAAAAACTGTTTTTGGTGACATTTTTGGTTTTAGGTTTAACTGCTACTTTATGGTGAACTGATGTGCTTCGTGAGGGGGATATGGGGGTTCAAACTCAGTATGTTTTAAAAAGATACCGAGATGGTATAGGTCTTTTTATTTTTTCCGAAATTATATTTTTCTTTTCCTTTTTTTGGGCTCTTTTTCATAACTGTCTAAGCCCTTCTGGCAACATTGGGTGTGAGTGGCCTCCTCTAGGAATTCGAACCCTTGATCCAATATCAACGGCGTTATTTAATACTTTTTTACTAATTAGAAGCGGTTCATTTTGTACTTATGTCCATAATACAATTCGTAAGCAGTGTTATGATAGATGGTGTCTAATTAATATATTACTAACAATCACGTGCGGAGTTCTTTTTTTACTAGGACAAGGAAATGAATATTTTTTCTGTTCTTTTAGGATCGCTGATAGTGTGTATGGTAGTACTTTTTATATATTAACAGGGTTCCATGGAGGGCATGTCATAGTGGGAACAACTTGATTAATCGTTAGATTTTTCCGAATATGACGTGGGCACTTTAGTAAGGATCGTCATTTTGGATTGGAAGCGTGTCTATGATATTGGCATTTTGTTGATGTAGTTTGGCTTTTTGTCTGGTTAATTGCATATTTCTGATTAGGAGGAATATTTAGAGATAAATTCGGACTTTCTGTTTCAGCAAGAATACCTAGCTGTTCTACTTCTTAAGTTATTTCATGATAGGAGTTGTATTAAGTCCTCTATTGATTTTTTGTGGAATATTAGTAATTTTAGGGAACTTTCTCAGAATCAGGAGTAGCTCATGATTAGGGGTATGGTTAGGAATAGAGATTAATCTTTTTGGGTTTTTAATCATGATAAATCCTGAAGGTTGTTGTGTTGCTCAAAGAGGGGTAAAGTACTTTGTAACTCAAAGAATTGGGTCTATACTTCTTCTTTTCGGGTTTTTTTTGGTGTTTAGGTTATTTAATAGGGTGGGCAGCGTAATTATTACAACAGGTCTGCTAATGAAAGCCGGCATTTTTCCTTTCCATAATTGGGTTCCAGATGTCGTAATAGTTTCAAGGTGGCCTATTGGGTGTCTTATTTTAACTTGACAAAAGCTAGCTCCATTTTCCTTTTTTTCATTTTTCCCAGGTTCATGGCTTTTAATTATTAGGTTAGTTTTTATAAGGATAGTAGGCAGTTTTGGAGGCTTAAACCAGAATTCTGTTCGGGGGATAGCGGTTTATTCTTCTTTTGTTCATAATTCTTGAATAATACTTTCTCTCTTTTACTCGTTTAGTATTTTTTTTATTTATTATTTAATTTATAGAATAAGGGTTTTTCTTTTTTTCTTTAGGTGTTGAACCTTAAGAAAGAGGAGGATGATAAGGTATTCAATCAGCTGAATAGGAATATTAAGACTACTAATGCTTTCAGGTGTTCCTCCTTTTATAGGATTTTTTATAAAACTTATTGTGGTTTTGAGATGTCCCGTTATGTTAATAACTGTTTGTCTTTTAAGGTCAGTGATTAGGTTAAAATTTTATATGTCATTTTTTTATAGAATAATTTTGAATAGGAGTGAAAAAACTATGTATTGTGTAAAATCAGGGATTTTGTTAATGACATTTAGGTTAATGAACTTTATCGTGGGAGGAATTTCTATAAGGTACTTTATTTGATAGTTAGTGGCCGTAAGTTTAACTATTACTTTGATTATACTCTTTGTCTTAGGTAATAAGGCAATAAGGTTGATAGTCCTTTCTCTTTTCTTATTTTTAACTGTCTTAGAACTAGGGATGGTTAACGATGAATTTTTAGCTTTAGGCGGGAGGATAAGATATGACTTTTTATCTTATAGCTTAAGTGCTTTAAGAGTATTTATTGTATTACTAAGGCTAATGAGTAGTAAAAATGTTCAACGAGTTAAATTATTCTACTTTATGAATTTGGTACTACTAATGGTTTTGGTCTTAGCTTTTTGCACCTCCAGTTTTTTAGGTTTTTTCTTTTTTTTTGAGTCCGCTTTAATTCCTCTTATTCTTATTATTATAGGCTGAGGATATCAGTTCGAACGGATAGAGGCAAGGACTTATATATTTATTTACACGGTGTTTGGATCTCTGTTTTTTTTATTCGGGGTGTCCCTGTTATTATATAGGGGAACAAGTGATAATATGTTAAGATTGGCGAGTAATGTAAATAAGAAGATCAGAGGATTTTGATGGTTATTCGTACTAGGATTTTTAATTAAATTGCCTGTTTACCCTTTTCATCTATGGTTACCAAAGGCTCACGTGGAGGCTCCCGTGGCAGGTTCAATGGTCTTAGCGGGCGTTGTGTTAAAACTGGGGGGTTATGGATTATTACGGTTAATAACCGTGATAAGAGTGAATCTAGGATTAAAGTCCCTAAATGTAATATTAAGAGTAGGGATAGTAGGAGGAGTATATGCAAGGTTGGTTTGTTGTCGGCAAACGGACTTAAAATGTTTGGTTGCCTACTCCTCCGTAGGGCATATAAGGTTAGTAATGTTAGGGTGCTTGAGAAATTTAAGAATAGGAGTTAAAGGAGCTATTTTCATTATAGTGGGGCATGGGTTGTGTTCCTCTGGAATGTTTAGTTTGGTAAACGTTTTTTATAGTCATTCAGGATTCCGAAATTTGTACATAAACAAAGGTTTTTTAATTAAAAGTCCAATTTTATGTCTTGTAAGGTTTCTTTTATGTTCTAGAAATATAGCAGCTCCGCCTAGTTTAAATTTATTTGGAGAAGTTTTAATATTCGTATGCTCGTACCTTATTTCATTTTGCTTTTTAGTACTACTAATGGTAATAACAATCATTAGCGCTATTTATAGGCTTCATTTGTATACGAGAACTTGTCACGGGAAGGTTTCAGAGGCTCAAACTAGATTGGAGACTGTCAGGTATAGGTCTATTTTTGTTCTTTTAGCACATTGGATCCCGTTAAATTTCCTGTTTTTATTTATACCTTAGTGGCATTAATTCGAAATCCCCAATACTGATTATTTCTTTTTATGAGTTTCACGGCTTTGTTCGAACTATACAGGGTGGTGATCTGTTACATGGACTGCGAGTATTTTGACTTCGGATTTTAGCTAGATTTCAGCAGTGAGGATTGTGTAGTTTGAATATTTGGAATAATTTAGCTGTGTTTGTACAAGCGTTGTTTGTTGTGAGAGAAATGGTTTAACAATAAGTTAATTGAGTCGATGGTTTATGTCAACCAATCATAAAGATATTGGTACTTTGTATTTGCTCTCAGGAATGTGGGCAGGCCTTATAGGCAGGAGGTTGAGATTAATCATTCGGATTCAACTATCTCACCCAGGGGGAAGGTTTTTGAAAAACGAAAGATTATATAACGTGGTGGTGACTACCCACGCTCTTGTTATAATCTTTTTTGCTGTTATACCGTTGCTTATTGGGGCTTTTGGAAATTGATTATTGCCTTTGTGTATTGGAGGGTGTGATTTAATTTTTCCTCGATTAAATAATTTGAGGTTCTGGTTAGCTCCGAATGCTCTTTATTTATTGATCTTATCTTTTATAACAGAAAAAGGGGCTGGTACAGGTTGAACTATTTACCCTCCTCTATCATCTGGTCTATATCATACTGGGCCTGCAGTTGATATTTTAATTACCTCTCTTCACTTGATTGGATTAAGCTCTTTATTAGGATCTATTAATTTTGTCAGGACTAATAAGAATATGCCAACAGTTAAGATAAAAGGGGAAAAATCTGAGTTATATCTGTGAAGAATTACTGTCACAGGTGTATTGTTAATTATTTCTGTACCTGTTCTTGCTGGAGGGATTACAATACTTTTATTTGATCGAAATTTCAACACTAGATTCTTTGATCCTATTGGAGGGGGAGATCCTGTTCTATTTCAGCATGTTTTCTGATTTTTTGGTCACCCTGAAGTTTATATTTTAATTCTTCCTGCCTTTGGAATTATGTCTAAAGTAATTATACATTATTCTGGAAAAGATTCTGTATTTGGTTCAGTGGGAATATTATACGCTATAGTGGGAATCGGAGTAATAGGATGTGTTGTTTGGGCGCATCACATGTTTACGGTAGGATTGAATGTGGATACTCGAACTTATTTTACTTCTGCAACTATGGTAATTGCAGTTCCTACAGGGGTGAAAGTTTTTAGTTGGATAGCAACAATAGGTGGAAGTAAAATTAAATTCACTACATCTGTCCTGTGGAGCACAGGGTTCTTATTTCTGTTTACGGTAGGGGGTCTGACAGGGATTATGTTATCAAGCTCTTCTTTGGATGTTACTCTTCATGATACGTATTATGTGACAGCTCATTTTCATTATGTATTATCTATAGGAGCTGTGTTTGGTATTTTCTGTGGTTTAAATCATTGGTTTCCTCTATTTTATGGGGTAAATTTTCACAAAAAATGATCTAAGGTTCACTTTTATCTAATATTTCTAGGGGTAAATTTAACTTTTTTCCCTCAACATTTTTTAGGATTAAAAGGAATGCCTCGTCGCTATTGTGATTATCCAGATTGTTATTCGATATGGCATTGAGTGTCTTCATATGGAGCACTGATTTCTTTTGGTTCGTTACTATATTTCATTTTTATTGTTTGGGAAGCTATAGTAAGCCAACGTGGGGTCGTGTTTTCGTCTCATACAATATCTGAGATTGAATGGTCTGGTTCAAGTAACTTTTTTCCTCTTCCGTCTCATGGGACTAGATTATTACCTTGAATCCATGTAGGTTAAG
    
