# Supplementary material for: Comparative mitogenomic analyses and gene rearrangements reject the alleged polyphyly of a bivalve genus
Source: PeerJ. 2022 Sep 26;10:e13953. doi: 10.7717/peerj.13953 (PMC9521344; doi:10.7717/peerj.13953)
Supplement: Supplemental Information 9 — The exact location of the gene in the genome (in base pairs) is indicated by the two numbers in which the first corresponds to the beginning and the second to the end. NC represents non-coding regions. The names of the genes are also indicated by their abbreviations. [file peerj-10-13953-s009.txt]

1-714 - ATP6
715-770 - NC
771-1922 - cytb
1923-1934 - NC
1935-2627 - COX2
2626-2686 - tRNA_Arg
2687-2997 - NUC1
2998-3061 - tRNA_Met1
3062-3067 - NC
3068-3128 - tRNA_Thr
3129-3187 - NC
3188-3252 - tRNA_Glu
3253-3887 - NUC2
3889-3955 - tRNA_Gln
3956-3963 - NC
3964-4028 tRNASer2
4029-4040 - NC
4041-4106 - tRNA_Asp
4107-5042 - ND1
5043-5045 - NC
5046-5107 - tRNAPro
5108-5165 - NC
5166-5432 - ND4L
5433-5443 - NC
5444-5508 - tRNA_Tyr
5509-5519 - NC
5520-5873 - ND3
5874-5888 - NC
5889-5960 - tRNA_Leu1
5959-6021 - tRNA_Asn
6022-6084 - NC
6085-6561 - ND6
6562-6568 - NC
6569-6629 - tRNA_Cys
6630-6633 - NC
6634-6699 - tRNA_Trp
6700-6713 - NC
6714-6777 - tRNA_Lys
6778-6854 - NC
6855-8534 - ND5
8535-8651 - NC
8652-8708 - tRNA_Ser1
8708-8709 - NC
8710-8773 - tRNA_Ala
8772-8838 - tRNA_Leu2
8839-8848 - NC
8849-9631 - 12S
9632-9702 - tRNA_Ile
9702-9764 - tRNA_Gly
9764-9765 - NC
9766-9829 - tRNA_Val
9829-9830 - NC
9831-10949 - 16S
10950-10952 - NC
10953-11014 - tRNA_Met2
11015-11017 - NC
11018-11080 - tRNA_Phe
11081-11088 - NC
11089-11151 - tRNA_His
11152-11153 - NC 
11154-12008 - COX3
12009-12017 - NC
12018-12971 - ND2
12972-12974 - NC
12975-14285 - ND4
14246-14407 - ATP8
14408-14513 - NC
14514-16064 - COX1
16064-16065 - NC
