# Supplementary material for: Comparative mitogenomic analyses and gene rearrangements reject the alleged polyphyly of a bivalve genus
Source: PeerJ. 2022 Sep 26;10:e13953. doi: 10.7717/peerj.13953 (PMC9521344; doi:10.7717/peerj.13953)
Supplement: Supplemental Information 10 — The exact location of the gene in the genome (in base pairs) is indicated by the two numbers in which the first corresponds to the beginning and the second to the end. NC represents non-coding regions. The names of the genes are also indicated by their abbreviations. [file peerj-10-13953-s010.txt]

1-714 - ATP6
715-770 - NC
771-1922 - cytb
1923-1925 - NC
1926-2618 - COX2
2617-2677 - tRNA_Arg
2678-2988 - NC
2989-3052 - tRNA_Met1
3053-3058 - NC
3059-3119 - tRNA_Thr
3120-3179 - NC
3180-3244 - tRNA_Glu
3245-3916 - NC
3917-3984 - tRNA_Gln
3985-3992 - NC
3993-4057 - tRNASer2
4058-4068 - NC
4069-4136 - tRNA_Asp
4136-5071 - ND1
5072-5074 - NC
5075-5136 - tRNAPro
5137-5195 - NC
5196-5462 - ND4L
5463-5473 - NC
5474-5536 - tRNA_Tyr
5537-5547 - NC
5548-5901 - ND3
5902-5916 - NC
5917-5988 - tRNA_Leu1
5987-6049 - tRNA_Asn
6050-6112 - NC
6113-6589 - ND6
6590-6596 - NC
6597-6657 - tRNA_Cys
6658-6661 - NC
6662-6726 - tRNA_Trp
6727-6740 - NC
6741-6804 - tRNA_Lys
6805-6881 - NC
6882-8561 - ND5
8562-8679 - NC
8680-8736 - tRNA_Ser1
8737-8738 - NC
8739-8802 - tRNA_Ala
8801-8867 - tRNA_Leu2
8868-8876 - NC
8877-9659 - 12S
9660-9729 - tRNA_Ile
9730-9792 - tRNA_Gly
9792-9793 - NC
9794-9857 - tRNA_Val
9857-9858 - NC
9859-10977 - 16S
10978-10980 - NC
10981-11042 - tRNA_Met2
11043-11045 - NC
11046-11108 - tRNA_Phe
11109-11117 - NC
11118-11180 - tRNA_His
11181-11182 - NC
11183-12037 - COX3
12038-12045 - NC
12046-12999 - ND2
13000-13002 - NC
13003-14313 - ND4
14274-14435 - ATP8
14436-14541 - NC
14542-16092 - COX1
16092-16093 - NC
