# Supplementary material for: Comparative mitogenomic analyses and gene rearrangements reject the alleged polyphyly of a bivalve genus
Source: PeerJ. 2022 Sep 26;10:e13953. doi: 10.7717/peerj.13953 (PMC9521344; doi:10.7717/peerj.13953)
Supplement: Supplemental Information 11 — Annotation of the mitogenome of Perna perna from eastern South Africa. The exact location of the gene in the genome (in base pairs) is indicated by the two numbers in which the first corresponds to the beginning and the second to the end. NC represents non-coding regions. The names of the genes are also indicated by their abbreviations. [file peerj-10-13953-s011.txt]

1-714 - ATP6
715-770 - NC
771-1922 - cytb
1923-1925 - NC
1926-2618 - COX2
2617-2677 - tRNA_Arg
2678-2988 - NC
2989-3052 - tRNA_Met1
3053-3058 - NC
3059-3119 - tRNA_Thr
3120-3179 - NC
3180-3244 - tRNA_Glu
3245-3918 - NC
3919-3985 - tRNA_Gln
3986-3993 - NC
3994-4058 - tRNASer2
4059-4069 - NC
4070-4135 - tRNA_Asp
4136-5071 - ND1
5072-5074 - NC
5075-5136 - tRNAPro
5137-5196 - NC
5197-5463 - ND4L
5464-5474 - NC
5475-5538 - tRNA_Tyr
5539-5548 - NC
5549-5902 - ND3
5903-5914 - NC
5915-5986 - tRNA_Leu1
5985-6047 - tRNA_Asn
6048-6114 - NC
6115-6591 - ND6
6592-6599 - NC
6600-6659 - tRNA_Cys
6660-6663 - NC
6664-6729 - tRNA_Trp
6730-6742 - NC
6743-6806 - tRNA_Lys
6807-6883 - NC
6884-8563 - ND5
8564-8672 - NC
8673-8729 - tRNA_Ser1
8730-8731 - NC
8732-8795 - tRNA_Ala
8795-8861 - tRNA_Leu2
8862-8870 - NC
8871-9653 - 12S
9653-9724 - tRNA_Ile
9724-9786 - tRNA_Gly
9786-9787 - NC
9788-9851 - tRNA_Val
9851-9852 - NC
9853-10967 - 16S
10968-10970- NC
10971-11032 tRNA_Met2
11033-11034- NC
11035-11097 tRNA_Phe
11098-11105 - NC
11106-11168 - tRNA_His
11168-12025- COX3
12026-12033 - NC
12034-12987- ND2
12988-12990- NC
12991-14301 - ND4
14262-14423 - ATP8
14424-14529- NC
14530-16080 - COX1
16080-16081 - NC
